# Supplementary material for: Analysis of Potential Risk Factors for Multidrug-Resistance at a Burn Unit
Source: Eur Burn J. 2023 Jan 11;4(1):9–17. doi: 10.3390/ebj4010002 (PMC11571875; doi:10.3390/ebj4010002)
Supplement: Supplementary file 1 [file ebj-04-00002-s001.zip]

Archive with 1 entries (1 files):
- ebj-2051033-supplementary.pdf
